# Supplementary material for: Ophthalmologic evaluation of severely obese patients undergoing bariatric surgery: A pilot, monocentric, prospective, open-label study
Source: PLoS One. 2019 May 16;14(5):e0216351. doi: 10.1371/journal.pone.0216351 (PMC6522100; doi:10.1371/journal.pone.0216351)
Supplement: S1 File — Anthropometric parameters, biochemistry, blood pressure values and ophthalmic parameters tested before (baseline), three months and one year after surgery. (https://doi.org/10.5061/dryad.1g6vm34). (XLSX) [file pone.0216351.s001.xlsx]

## Sheet: Basal
Patient's Number	Age	Body Weight (kg)	Height(cm)	BMI (Kg/m2)	PAS (mmHg)	PAD (mmHg)	Glucose (mg/dL)	HbA1c mmol/L	Fasting Insulin µU/L	Fasting Leptin ng/mL	Vitamin D ng/mL	Vitamin B12 pg/mL	Folic Acid ng/mL	Cholesterol Total mg/dL	LDL Cholesterol mg/dL	HDL Cholesterol mg/dL	Triglycerides mg/dL	Visual acuity OD(decimal)	Visual acuity OS (decimal)	IOP (mmHg) OD	IOP(mmHg) OS	CCT (µm)OD	CCT(µm) OS	FT mean value( µm)OD	FT minimum value (µm)	FT maximum value (µm)	FT mean value( µm)OS	FT minimum value (µm)	FT maximum value (µm)	RNFL mean value (µm) OD	RNFL superior sector (µm)	RNFL nasal sector (µm)	RNFL inferior sector (µm)	RNFL temporal sector (µm)	RNFL mean value (µm)OS	RNFL superior sector (µm)	RNFL temporal sector (µm)	RNFL inferior sector (µm)	RNFL nasal sector (µm)
1	58	96	156	39.4	167	97	97	43						181	109	59	66	6	9	17	20	519	502	195	193	271	213	208	308	80	96	69	92	64	88	103	63	113	72
2	55	144	164	53	132	86	105	40	25.09	52	23.7			171	111	52	109	10	10	12	10	567	554	211	210	295	222	222	294	115	146	84	147	85	114	155	69	143	90
3	49	116	161	44	149	100	135	53			23.9			205	131	47	114	10	10	12	10	586	562	230	210	343	241	214	347	101	131	86	115	71	104	141	75	121	78
4	25	108	158	43	157	100	97	37	4.99		33.5			177	102	67	79	9	10	21	17	544	527	235	217	325	237	221	327	118	140	109	173	52	114	132	50	157	118
5	32	101	156	41.5			95	40	21.3	26.2	30.3			162	107	43	93	10	10	14	12	530	523	238	226	344	236	221	343	100	142	77	123	59	97	133	61	124	71
6	49	143	181	43.6	121	93	111	41			18.3			190	130	46	126	10	10	21	17	554	514	263	241	349	266	229	348	101	129	78	124	74	102	139	66	123	82
7	55	111	165	40.7	130	80	122	49	3	43.7	36.6			235	159	58	107	10	10	16	14	540	525	247	233	356	238	234	342	102	121	83	143	61	98	125	66	130	70
8	59	82.3	155	34.2	136	92	85	43	17.4	27.9	31.7	561	10.1	237	168	45	136	9	10	11	13	504	494	235	231	315	234	233	307	100	115	67	137	82	103	108	58	141	104
9	57	119.8	162	45.8	154	94	85	41			19.1			257	196	32	92	10	10	20	21	542	535	269	269	361	272	270	357	103	128	69	133	83	102	136	77	133	62
10	49	102	152	44.15	145	75	80	35		45	9.7			235	183	36	113	10	10	21	14	555	547	216	211	310	211	208	285	107	97	97	153	81	100	97	78	141	81
11	43	153	177	48.8			123	47	53	15.6	15.6	272	6.6	138	94	32	106	10	10	11	13	534	521	228	226	299	229	227	311	107	140	73	135	79	107	145	75	137	73
12	60	160	166	58	130	80	114	39	18.8	82	15.4	300	4.7					10	10	14	12	557	544	225	224	343	242	232	348	86	102	80	105	55	84	89	54	112	80
13	56	118	171	40.4	148	96	90	38		56.7	16.7			208	133	64	62	10	10	18	18	498	507	252	247	327	247	246	325	100	107	99	133	63	93	120	67	114	73
14	57	103	164	38.4	132	84	101	44			17.7			246	181	36	144	10	10	19	15	550	558	232	230	330	238	236	344	107	124	99	146	57	104	126	57	134	99
15	61	130	156	53.4	162	102	162	69		58.1	26.1	435	16.2	185	98	60	137	10	7	19	18	615	575	213	212	341	221	218	327	105	118	82	152	68	95	123	62	124	70
16	41	103.6	169	36.3	150	90	101	50		55	15.9			114	57	38	171	10	10	16	13	573	549	246	234	330	232	230	321	84	105	53	108	72	86	101	67	112	64
17	51	99.4	169	34.9	114	84	87	37	9.9	44	19.5	400	6.2	195	128	50	100	10	10	20	17	545	526	224	220	307	219	215	309	105	117	87	141	76	106	110	73	145	94
18	34	142	167	51	100	70	117	44			16.6			194	135	46	106	10	10	16	18	507	504	199	199	299	203	197	312	87	98	58	110	81	86	101	88	110	47
19	42	175	171	60	130	96	83	42			17.5			154	97	49	140	10	10	21	21	575	559	264	212	353	217	207	342	100	116	89	130	66	106	118	65	140	101
20	42	117	167	42	120	80	86	37	8.98	60	33.8	1008	7.6	168	111	40	94	10	10	12	14	530	530	219	215	323	214	213	316	86	98	45	134	67	92	98	62	148	62
21	41	104	159	41	120	84	81	41	10	62	10.8	595	6.7					10	10	16	17	595	586	216	208	329	212	211	328	101	115	71	147	71	99	124	64	133	75
22	32	110	172	37	124	90	93	36	39.18	54.4	31			186	135	42	106	10	10	16	17	495	500	234	224	342	248	218	355	105	105	62	143	110	108	127	98	136	69
23	45	113	152	48.9	158	92	98	34	50		14.3			171	109	41	197	9	10	24	24	551	529	251	230	322	240	232	316	90	95	73	139	53	94	105	49	135	87
24	42	97.8	163	36.8	130	84	88	37	9.57	35.9	11.9	340	4.9	165	103	60	76	10	10	13	16	576	566	233	231	336	248	233	358	94	81	58	132	106	99	103	78	131	82
25	48	110	159	43.5	150	105	116	54			14.4	275	7.9	257	187	43	207	8	6	18	14	544	527	213	206	302	218	199	311	104	107	77	150	82	110	118	61	167	95
26	53	99	165	36.3	150	94	97	41	12.9		28.5	346	4.7	220	176	37	98	10	10	12	14	531	515	224	212	332	219	210	330	98	113	69	136	76	99	117	63	142	73
27	43	124.4	164	42.2	180	106	90	44			16.3	366	7.2	182	123	55	92	10	10	16	16	583	569	289	239	354	234	231	319	95	94	52	142	94	96	127	78	130	49
28	50	93	159	36.7	152	94	186	80			10.4	512	6.4	240	181	40	177	10	10	14	12	572	552	249	225	323	232	215	315	104	114	85	147	70	101	120	66	135	85
29	45	112	158	41	140	86	111	56			13	260	4	145	80	60	85	10	10	14	14	529	499	324	228	354	244	221	342	109	111	83	167	73	111	115	84	162	85
30	58	110.3	152	52	150	80	138	52			25.3	221	8.7	149	92	49	78	5	8	14	16	595	602	218	206	316	219	212	315	103	115	90	141	66	94	118	67	120	69
31	38	114	155	47	144	90	288	87			14.8	395	5.2	168	101	60	50	8	9	21	22	563	548	227	216	319	221	210	322	82	70	68	133	56	91	116	58	124	68
32	37	115.6	160	45	112	74	69	29			13.3	571	5.9	199	130	65	41	10	10	12	12	543	543	247	220	339	228	223	326	113	117	86	158	91	111	119	84	161	79
33	34	171	155	71.2	130	90	95	40	12.1	83.6	4.1			120	77	37	79	9	5	18	19	540	548	222	209	348	239	212	367	100	104	96	141	60	97	108	53	124	104
34	56	115	174	37.9	152	94	104	42	7.93		25.9	565	8.8	222	145	63	116	10	10	14	16	534	525	339	304	345	229	227	321	89	93	81	125	58	88	110	49	110	81
35	30	142.5	194	37.7	144	82	87	36	7		27.9	298	5.3	168	120	41	130	10	10	12	12	519	517	259	230	373	237	232	358	97	103	85	132	68	92	104	69	112	83
36	39	124.7	165	45.8	150	90	79	36				389	5.7	238	160	47	254	10	10	14	12	529	510	225	212	324	244	214	337	98	103	67	135	88	98	109	73	130	79
37	58	105.5	154	44.4	150	90	150	61				340	7.5	232	160	53	182	8	10	16	14	482	480	241	237	311	249	245	305	90	96	68	128	69	89	105	62	125	64
38	49	105	175	34.3	120	70	98	39		58.9	13.6	582	8.7	191	132	47	105	10	10	16	16	562	553	228	219	348	224	213	352	111	122	76	161	84	114	120	68	176	92
39	26	177	190	49	120	82	89	34	57.59	44.5	21.4	533	4.7	160	112	28	197	10	10	12	12	519	514	238	214	354	222	217	363	118	146	70	171	86	117	146	87	167	69
40	49	135	168	47.8	125	85	86		21.5	35.8	14	395	7	184	126	47	99	10	10	16	16	578	578	222	213	314	227	215	326	97	92	66	138	90	91	98	79	137	67
41	44	109	163	41	115	80	83	37		31	12.7	550	4.1	166	114	48	76	7	10	12	12	550	526	227	226	314	223	223	303	100	96	90	145	67	101	116	76	138	75
42	55	115	166	41.7	105	75	106	47	13.49	30	21	400	8.6	191	139	45	99	10	10	12	12	510	501	226	223	343	227	223	344	105	135	79	143	63	103	135	75	142	59
43	46	134	170	46.3	120	88	87	38		40.7	9.5	344	4	151	85	55	116	10	10	15	13	521	519	206	203	306	206	204	302	92	100	78	133	58	92	116	55	124	73
44	37	115	162	43.8	120	75	84	42		52.2	23.8	382	4.7	213	155	42	133	10	10	16	14	448	443	216	209	328	212	208	324	103	133	71	136	73	103	138	68	134	70
45	43	115	156	47.2	140	90	107	47		54.2	20.2	384	3.7	214	147	50	125	10	10	17	13	489	492	219	207	326	215	209	330	86	101	48	120	77	85	106	66	117	52
46	39	84	156	34.5	110	75	89	35	9.88	20.2	30.8	475	5.8	203	125	72	59	10	10	17	18	604	601	239	228	325	234	228	315	121	182	62	137	101	115	186	87	126	60
47	51	119	163	44.7	120	75	93	40		25.4	34.6	382	6.9	180	113	48	88	10	10	10	12	492	518	238	236	351	237	234	349	118	147	86	153	84	114	144	76	145	90
48	46	99	167	35.4	110	75	87	41	9.77	37.7	21.5	188	3.7	124	81	32	90	10	10	12	12	550	544	250	241	328	245	239	324	109	136	88	148	65	103	121	60	139	95
49	38	97	152	41.9	195	140	98	44	19.23	18	26	400	9	230	147	66	65	10	10	17	18	461	473	207	200	330	205	202	305	96	127	78	118	60	86	99	58	110	76
50	50	130	173	43.4	130	95	81	37	34.22	27.8	17.9	411	5.3	247	179	41	116	10	8	15	16	517	511	239	213	344	226	220	350	84	99	64	105	68	83	110	64	96	62
51	60	111	159	43.9	125	85	91	40	11.3	31.2	11.3	255	13	189	121	50	94	10	10	12	12	523	495	220	209	348	216	208	344	115	131	80	145	104	111	126	87	146	84
52	40	96	154	40.4	115	85	78	37		43	22.3	652	4	184	104	70	67	10	10	18	16	425	443	280	251	358	272	244	364	117	103	118	117	157	76	117	66	129	98
53	55	116	169	40.6	110	75	88	40	15.8	62	8.7	458	6.1	216	156	41	96	10	10	12	10	486	477	276	241	342	276	251	334	100	134	62	110	93	97	126	84	119	60
54	20	110	1169	39	110	82	83	34		47.1	16.2			156	110	30	211	10	10	10	15	525	531	224	223	335	243	234	346	109	118	90	144	83	111	145	92	134	71
55	50	117	160	45.7	128	94	88	37	17.62	37.1	13.4	355	6.8	221	163	41	151	10	10	12	12	488	474	233	230	311	232	228	314	108	140	74	137	82	105	129	69	136	86
56	63	93	158	37.2	140	88	86	37	14.15	16.8	12.2	475	10.6	224	147	61	89

## Sheet: ThreeMonthsFollowUp
Patient's Numbers	Age	BMI (Kg/m2)	PAS (mmHg)	PAD (mmHg)	Visual acuity OD(decimal)	Visual acuity OS (decimal)	IOP (mmHg) OD	IOP(mmHg) OS	CCT (µm)OD	CCT(µm) OS	FT mean value( µm)OD	FT minimum value (µm)	FT maximum value (µm)	FT mean value( µm)OS	FT minimum value (µm)	FT maximum value (µm)	RNFL mean value (µm) OD	RNFL superior sector (µm)	RNFL nasal sector (µm)	RNFL inferior sector (µm)	RNFL temporal sector (µm)	RNFL mean value (µm)OS	RNFL superior sector (µm)	RNFL temporal sector (µm)	RNFL inferior sector (µm)	RNFL nasal sector (µm)
1	58	36.5	134	70	6	9	14	16	526	515	209	201	263	202	189	313	78	97	67	86	61	91	109	67	114	73
2	55	47	120	80	10	10	12	12	565	553	217	202	321	226	218	315	116	145	86	160	88	116	150	70	150	96
3	49	41.2	120	80	10	10	12	12	592	562	221	210	311	214	212	309	99	116	80	129	69	103	128	71	136	78
4	25	33.2	130	86	9	10
5	32	39	130	80	10	10
6	49	39.9	140	84	10	10	16	11	554	514	251	238	336	260	227	335	99	117	77	127	76	101	135	64	124	82
7	55	36.3	120	75	10	10	11	14	536	528	281	225	355	276	227	347	104	128	85	141	63	100	141	68	123	67
9	57	45.7	110	70	10	10
10	49	32.5	124	80	10	10	16	17	555	547	216	211	310	211	208	285	107	97	97	153	81	100	97	78	147	81
12	60	52.3	134	86	10	10	14	14	545	545	234	233	346	234	229	343	86	102	79	104	56	84	89	52	109	86
15	61	41.1	150	90	10	7	16	18	590	593	225	213	351	212	209	316	108	119	94	151	67	98	119	61	135	77
17	51	30.8	120	84	10	10	16	17	542	530	224	214	317	225	215	315	108	132	92	130	77	105	126	76	127	90
18	34	39.4	100	64	10	10	19	19	503	498	225	215	340	203	198	312	99	110	68	117	102	83	102	85	101	46
19	42	55	130	80	10	10	19	19	565	563	242	204	352	214	210	337	98	121	88	120	62	105	132	72	125	90
21	41	36.8	110	76	10	10
22	32	29.4	110	70	10	10	12	12	500	495	226	220	335	293	221	359	107	114	64	143	107	111	140	107	124	72
23	45	30.3	130	70	9	10	20	18	556	535	237	230	314	241	231	313	93	103	80	132	55	100	121	55	131	92
24	42	33.9	110	70	10	10	13	16	577	564	297	233	361	261	235	355	96	105	59	113	109	100	125	84	112	81
28	50	27.5	110	72	10	10	13	12	571	571	242	228	329	226	223	319	106	116	88	149	71	103	125	66	137	86
29	45	33.6	146	84	10	10	15	16	515	495	324	228	354	224	221	342	108	110	84	166	74	112	121	83	159	85
32	37	39.5	106	74	10	10	15	16	541	542	227	218	325	223	222	314	110	109	83	151	86	107	122	85	143	78
37	58	34.6	122	78	8	10	15	15	494	471	281	225	304	238	234	301	84	88	64	121	64	86	101	61	120	63
41	44	35.7	140	84	7	10	15	16	550	528	228	227	305	224	220	311	98	100	91	136	63	93	107	71	130	65
42	55	34.1	150	95	10	10	12	13	509	500	224	223	336	223	223	341	102	134	71	137	64	98	119	73	143	55
43	46	37	130	80	10	10	16	16	517	511	204	202	293	200	199	289	91	98	77	132	57	92	115	55	125	72
45	43	34.9	128	90	10	10	13	11	485	470	209	208	304	208	208	306	80	99	42	108	71	82	106	54	108	51
47	51	35.4	135	85	10	10	15	15	534	522	242	240	346	243	239	354	118	149	88	152	85	114	147	76	145	89
48	46	26.4	140	85	10	10	12	14	552	538	254	242	318	249	243	324	107	131	87	148	62	103	121	61	138	92
49	38	41.3	124	84	10	10	12	12	461	477	209	195	327	205	204	310	95	123	78	119	61	84	101	58	102	77
50	50	41.4	120	86	10	8	13	12	501	461	243			226	216	334	83	102	60	100	69	88	115	57	104	78
52	40	34.2	110	80	10	0	12	12	429	456	267	246	346	256	235	351	117	116	136	154	62	101	118	59	131	96
55	50	41	104	70	10	10	19	18	477	479	232	226	315	230	228	315	106	140	73	133	79	101	127	70	133	77

## Sheet: OneYearFollowUp
Patient's Numbers	Age	BMI (Kg/m2)	PAS (mmHg)	PAD (mmHg)	Visual acuity OD(decimal)	Visual acuity OS (decimal)	IOP (mmHg) OD	IOP(mmHg) OS	CCT (µm)OD	CCT(µm) OS	FT mean value( µm)OD	FT minimum value (µm)	FT maximum value (µm)	FT mean value( µm)OS	FT minimum value (µm)	FT maximum value (µm)	RNFL mean value (µm) OD	RNFL superior sector (µm)	RNFL nasal sector (µm)	RNFL inferior sector (µm)	RNFL temporal sector (µm)	RNFL mean value (µm)OS	RNFL superior sector (µm)	RNFL temporal sector (µm)	RNFL inferior sector (µm)	RNFL nasal sector (µm)
1	58	29.1			6	9	12	17	478	514	208	197	257	210	195	325	86	113	71	87	73	90	107	64	114	76
2	55	32.7	120	82	10	10	12	13	562	543	208	207	303	229	225	298	117	145	85	150	89	116	153	70	146	94
3	49	36.6			10	10	21	18	578	565	215	211	315	229	216	340	106	126	95	137	66	106	136	75	136	78
4	25	30	120	80	9	10	20	16	549	514	225	217	326	232	221	330	120	142	112	180	47	113	135	44	155	118
5	32	31.6	118	82	10	10	18	17	541	528	240	229	341	238	221	343	99	143	77	121	58	95	136	69	116	59
6	49	34.8	136	84	10	10
7	55	30.1	120	80	10	10	16	19	535	517	294	237	366	273	234	357	102	129	83	134	63	97	137	66	118	65
9	57	38.9	114	76	10	10	18	16	550	549	274	269	363	268	266	357	101	122	60	130	82	104	147	79	129	61
10	49	26.4	112	73	10	10	15	17	555	542	218	204	324	221	216	302	107	100	96	151	82	102	102	80	143	82
12	60	50.4	124	80	10	10	16	14	550	509	247	229	358	262	234	354	83	92	79	112	52	86	85	54	122	83
15	61	40.7	160	90	10	7	15	15	579	576	223	219	343	215	212	320	107	118	86	154	70	96	122	68	125	71
17	51	27.3	116	80	10	10
18	34	36.6	108	66	10	10	19	20	505	500	255	225	340	220	198	315	99	106	66	102	77	83	100	86	102	48
19	42	44.6	116	80	10	10	19	20	571	558	241	210	350	213	212	337	98	120	90	123	59	105	130	63	129	99
21	41	31.2	112	74	10	10
22	32	29.1	115	75	10	10	16	17	495	498	234	217	350	316	222	364	105	132	62	127	101	109	150	102	113	72
23	45	29.4	134	85	9	10	19	19	549	535	243	234	319	243	236	319	94	109	81	130	58	94	118	46	125	86
24	42	27.6	110	70	10	10	13	14	578	563	273	239	359	241	236	348	105	103	61	136	120	103	123	90	121	77
28	50	26.1	132	86	10	10	19	20	575	565	238	238	323	237	232	325	107	131	92	210	71	102	132	66	126	84
29	45	32	134	98	10	10	17	17	524	498	292	232	362	229	228	317	108	116	85	162	72	114	131	86	153	84
32	37	31.3	104	66	10	10	15	16	556	546	237	222	333	229	225	324	109	123	83	146	85	104	128	84	125	78
37	58	32.9	140	88	8	10	12	13	494	477	227	219	299	241	230	303	85	101	62	119	59	85	109	59	114	59
41	44				7	10	15	12	534	531	228	227	305	224	219	307	98	101	92	134	65	96	110	74	122	73
42	55	28.7	126	78	10	10					231	231	340	232	229	353	106	136	78	146	62	98	119	73	143	55
43	46	33.6	112	78	10	10	15	11	525	516	211	203	321	210	204	314	90	102	77	126	56	92	124	56	119	68
45	43	26.3	120	80	10	10	13	13	438	473	210	208	302	210	210	302	84	105	44	112	74	87	117	68	114	51
47	51	32.7	135	85	10	10	13	14	527	525	243	241	350	243	242	348	117	148	86	153	84	115	145	78	148	89
48	46				10	10
49	38	31.6	130	80	10	10
50	50	33.1	130	90	10	8	15	16	507	502	243	215	353	230	221	352	84	105	64	99	67	82	111	71	89	55
52	40	29.8	130	86	10	0	15	15	427	453	269	246	343	264	239	352	135	131	143	162	106	102	120	63	132	96
